# Supplementary material for: Investigation of the Effect of Three Commercial Water Acidifiers on the Performance, Gut Health, and Campylobacter jejuni Colonization in Experimentally Challenged Broiler Chicks
Source: Animals (Basel). 2023 Jun 20;13(12):2037. doi: 10.3390/ani13122037 (PMC10295512; doi:10.3390/ani13122037)
Supplement: Supplementary file 1 [file animals-13-02037-s001.zip]

Archive with 1 entries (1 files):
- animals-2402541-supplementary.pdf
